# Supplementary material for: Salivary Zinc and Copper Levels Are Differentially Associated with ROS Levels in Breast Cancer Patients
Source: Int J Mol Sci. 2025 May 16;26(10):4784. doi: 10.3390/ijms26104784 (PMC12112399; doi:10.3390/ijms26104784)
Supplement: Supplementary file 1 [file ijms-26-04784-s001.zip]

Archive with 1 entries (1 files):
- ijms-3611967-supplementary.pdf
